# Supplementary material for: In Vitro Profiling of the Antiviral Peptide TAT-I24
Source: Int J Mol Sci. 2024 Sep 28;25(19):10463. doi: 10.3390/ijms251910463 (PMC11477294; doi:10.3390/ijms251910463)
Supplement: Supplementary file 1 [file ijms-25-10463-s001.zip]

Archive with 5 entries (5 files):
- Figure S1_V2.0.pdf
- Figure S2.pdf
- Figure S3.pdf
- SI Figure 4.pdf
- Table S1.xlsx
