# Supplementary material for: In Vitro Profiling of the Antiviral Peptide TAT-I24
Source: Int J Mol Sci. 2024 Sep 28;25(19):10463. doi: 10.3390/ijms251910463 (PMC11477294; doi:10.3390/ijms251910463)
Supplement: Supplementary file 1 [file ijms-25-10463-s001.zip › Table S1.xlsx]

## Sheet: Sheet1
Variants	Sequence	MM-PBSA (kcal/mol)	MM-GBSA (kcal/mol)	MM-PBSA¹(kcal/mol)	MM-GBSA¹(kcal/mol)	MM-PBSA²(kcal/mol)	MM-GBSA²(kcal/mol)	MM-PBSA mean	MM-PBSA variance	MM-GBSA mean	MM-GBSA variance
TAT-I24	GRKKRRQRRRPPQCLAFYACFC	-10.7	-21.4	23.2	38.3	-37.6	-44.8	-8.36667	928.243	-9.3	1836.21
¹ ² repetitons
C14-Substitutes
TAT_C14G	GRKKRRQRRRPPQGLAFYACFC	-6.6	-1.8	-100.9	-132	-43.4	-50	-50.3	2258.83	-61.2667	4333.21
TAT_C14A	GRKKRRQRRRPPQALAFYACFC	-63.4	-84.3	-6.7	-8.2	-26.2	-22.7	-32.1	829.83	-38.4	1632.67
TAT_C14V	GRKKRRQRRRPPQVLAFYACFC	-21.2	-16.8	8	28.7	-26.6	-34.2	-13.2667	346.493	-7.43333	1054.9
TAT_C14L	GRKKRRQRRRPPQLLAFYACFC	36.8	35.8	5.1	19.9	-84.3	-110.9	-14.1333	3943.74	-18.4	6480.39
TAT_C14I	GRKKRRQRRRPPQILAFYACFC	-26.5	-44.7	-18.9	-49.1	-23.4	-38.5	-22.9333	14.6033	-44.1	28.36
TAT_C14P	GRKKRRQRRRPPQPLAFYACFC	18.5	14.9	-52.3	-64.9	-9	-12.4	-14.2667	1273.96	-20.8	1644.93
TAT_C14S	GRKKRRQRRRPPQSLAFYACFC	-19.9	-33.3	-18.2	-27.1	20.9	22.4	-5.73333	532.723	-12.6667	931.863
TAT_C14T	GRKKRRQRRRPPQTLAFYACFC	-13.7	-22.7	-16.1	-18.1	0.2	3.4	-9.86667	77.4433	-12.4667	194.103
TAT_C14Y	GRKKRRQRRRPPQYLAFYACFC	-17.7	-29.4	-45.2	-58.4	2.9	-0.2	-20	582.37	-29.3333	846.813
TAT_C14F	GRKKRRQRRRPPQFLAFYACFC	-8.3	1.6	-25.6	-21.3	19.1	30.9	-4.93333	508.023	3.73333	684.623
TAT_C14W	GRKKRRQRRRPPQWLAFYACFC	-5.7	-0.1	-10.6	-10.3	-9.3	-5.9	-8.53333	6.44333	-5.43333	26.1733
TAT_C14D	GRKKRRQRRRPPQDLAFYACFC	-62.9	-64	17.9	11.2	23.1	26.8	-7.3	2325.28	-8.66667	2357.17
TAT_C14E	GRKKRRQRRRPPQELAFYACFC	27.7	26.4	-32	-27.9	11.7	17.6	2.46667	954.963	5.36667	849.363
TAT_C14N	GRKKRRQRRRPPQNLAFYACFC	29.3	51.2	-43.4	-64.6	-27.4	-25.5	-13.8333	1459.36	-12.9667	3470.22
TAT_C14Q	GRKKRRQRRRPPQQLAFYACFC	1.7	-6	-25.8	-27.6	-19.5	-20.9	-14.5333	207.563	-18.1667	122.243
TAT_C14K	GRKKRRQRRRPPQKLAFYACFC	-14.8	-7.7	-58.6	-81.2	-30.1	-24.9	-34.5	494.13	-37.9333	1477.96
TAT_C14R	GRKKRRQRRRPPQRLAFYACFC	-23.2	-21.8	-23.7	-43.1	9.2	17.2	-12.5667	355.403	-15.9	935.13
TAT_C14H	GRKKRRQRRRPPQHLAFYACFC	-4.2	6.8	-4.8	-4.5	-32	-41	-13.6667	252.173	-12.9	624.13
TAT_C14M	GRKKRRQRRRPPQMLAFYACFC	12.3	18.7	1.4	11.1	-15.5	-23.5	-0.6	196.21	2.1	505.96
C20-Substitutes
TAT_C20G	GRKKRRQRRRPPQCLAFYAGFC	4.4	3.1	-5.1	-12	-70	-104.4	-23.5667	1639.6	-37.7667	3387
TAT_C20A	GRKKRRQRRRPPQCLAFYAAFC	15.1	15.7	-4.9	2.6	-8.1	-1.7	0.7	158.08	5.53333	82.1433
TAT_C20V	GRKKRRQRRRPPQCLAFYAVFC	-14.4	-21.3	-40.6	-40.7	-4.1	-5.7	-19.7	354.13	-22.5667	307.453
TAT_C20L	GRKKRRQRRRPPQCLAFYALFC	23.2	17.4	-51.9	-64.2	6.5	-1.4	-7.4	1554.91	-16.0667	1825.97
TAT_C20I	GRKKRRQRRRPPQCLAFYAIFC	-5	-11.6	-30.4	-34.4	-36.2	-45.3	-23.8667	275.373	-30.4333	295.723
TAT_C20P	GRKKRRQRRRPPQCLAFYAPFC	33.9	48	-110.5	-135.2	19.7	40.4	-18.9667	6334.17	-15.6	10742.6
TAT_C20S	GRKKRRQRRRPPQCLAFYASFC	-2.4	3.6	-12.4	-11.2	6.5	9.9	-2.76667	89.4033	0.766667	117.323
TAT_C20T	GRKKRRQRRRPPQCLAFYATFC	-10.3	-7.7	22.6	40.9	-10	-12	0.766667	357.543	7.06667	863.143
TAT_C20Y	GRKKRRQRRRPPQCLAFYAYFC	26	25.5	28	47.2	-61.9	-64.1	-2.63333	2635.4	2.86667	3481.12
TAT_C20F	GRKKRRQRRRPPQCLAFYAFFC	-19.2	-16.4	-44.9	-40.3	26.7	30.8	-12.4667	1315.64	-8.63333	1309.04
TAT_C20W	GRKKRRQRRRPPQCLAFYAWFC	-13.3	-6.8	-12.9	-15	2.3	1.6	-7.96667	79.0933	-6.73333	68.8933
TAT_C20D	GRKKRRQRRRPPQCLAFYADFC	-14.1	-31.5	24.7	22.1	16.2	27.9	8.93333	415.963	6.16667	1072.49
TAT_C20E	GRKKRRQRRRPPQCLAFYAEFC	-37.9	-49.8	-11.6	-9.7	-36.4	-32.5	-28.6333	218.163	-30.6667	404.523
TAT_C20N	GRKKRRQRRRPPQCLAFYANFC	-22.7	-25.1	9.9	5.4	-13.1	-3.6	-8.63333	280.653	-7.76667	245.583
TAT_C20Q	GRKKRRQRRRPPQCLAFYAQFC	-1.1	12.4	-38.6	-46.3	-6.1	-6.4	-15.2667	414.583	-13.4333	898.523
TAT_C20K	GRKKRRQRRRPPQCLAFYAKFC	8	3.2	-0.4	20.2	12	37.4	6.53333	40.0533	20.2667	292.413
TAT_C20R	GRKKRRQRRRPPQCLAFYARFC	-55.9	-66.2	-0.7	3.3	-35	-47.7	-30.5333	776.723	-36.8667	1295.58
TAT_C20H	GRKKRRQRRRPPQCLAFYAHFC	-74.9	-106.1	-69.8	-70.5	13.3	16.4	-43.8	2451.81	-53.4	3970.87
TAT_C20M	GRKKRRQRRRPPQCLAFYAMFC	-35.6	-24.7	-13.4	-10.3	10.9	11.3	-12.7	540.93	-7.9	328.32
C22-Substitutes
TAT_C22G	GRKKRRQRRRPPQCLAFYACFG	0.6	10.7	-25.1	-31.1	37.6	44.1	4.36667	993.463	7.9	1419.64
TAT_C22A	GRKKRRQRRRPPQCLAFYACFA	18.3	8.6	0.7	2.7	-15.6	-15.8	1.13333	287.443	-1.5	162.07
TAT_C22V	GRKKRRQRRRPPQCLAFYACFV	-20.3	-36	6.2	-6.8	19.8	19.9	1.9	415.87	-7.63333	781.723
TAT_C22L	GRKKRRQRRRPPQCLAFYACFL	-12.9	-12.6	-2.8	3	17.4	17.8	0.566667	238.023	2.73333	231.093
TAT_C22I	GRKKRRQRRRPPQCLAFYACFI	-8.6	-16.8	-5.9	-9	-5.2	3.8	-6.56667	3.22333	-7.33333	108.173
TAT_C22P	GRKKRRQRRRPPQCLAFYACFP	20	15.8	6.7	16.9	-9.4	-12.1	5.76667	216.743	6.86667	270.103
TAT_C22S	GRKKRRQRRRPPQCLAFYACFS	-32.1	-34.5	9.6	10.5	-11.9	-8.9	-11.4667	434.863	-10.9667	509.453
TAT_C22T	GRKKRRQRRRPPQCLAFYACFT	-16.3	-16.2	-41.6	-41.5	17.1	23.8	-13.6	866.89	-11.3	1084.03
TAT_C22Y	GRKKRRQRRRPPQCLAFYACFY	-2.4	-4.1	-8.5	5.4	-16.3	-22.2	-9.06667	48.5433	-6.96667	196.603
TAT_C22F	GRKKRRQRRRPPQCLAFYACFF	3.1	16.4	20.7	32.4	17.3	25.5	13.7	87.16	24.7667	64.4033
TAT_C22W	GRKKRRQRRRPPQCLAFYACFW	-5.4	0.9	-3.9	6.7	-1.8	8.1	-3.7	3.27	5.23333	14.5733
TAT_C22D	GRKKRRQRRRPPQCLAFYACFD	-16.1	-12.4	28.1	34.1	-5.2	-4.7	2.26667	530.223	5.66667	621.163
TAT_C22E	GRKKRRQRRRPPQCLAFYACFE	-50	-63.9	-29.6	-45.1	19.3	18.1	-20.1	1268.31	-30.3	1845.28
TAT_C22N	GRKKRRQRRRPPQCLAFYACFN	-28.3	-29.2	-8.6	-5.5	-60.1	-73.8	-32.3333	675.263	-36.1667	1202.62
TAT_C22Q	GRKKRRQRRRPPQCLAFYACFQ	-6.1	-6.1	-29.3	-19.9	-10.4	7.1	-15.2667	152.323	-6.3	182.28
TAT_C22K	GRKKRRQRRRPPQCLAFYACFK	-39.6	-45.4	-14.4	-14.5	-18.4	-19.9	-24.1333	183.413	-26.6	272.37
TAT_C22R	GRKKRRQRRRPPQCLAFYACFR	-37.2	-36.3	-16	-20.1	-41.8	-55	-31.6667	189.373	-37.1333	305.023
TAT_C22H	GRKKRRQRRRPPQCLAFYACFH	21.2	34.4	23	30.6	12.1	23.7	18.7667	34.1433	29.5667	29.4233
TAT_C22M	GRKKRRQRRRPPQCLAFYACFM	-41	-74.1	-23.4	-19.9	-9.6	-23.1	-24.6667	247.693	-39.0333	924.813
